# Supplementary material for: Nucleolar reorganization after cellular stress is orchestrated by SMN shuttling between nuclear compartments
Source: Nat Commun. 2023 Nov 15;14:7384. doi: 10.1038/s41467-023-42390-4 (PMC10652021; doi:10.1038/s41467-023-42390-4)
Supplement: Supplementary file 4 — Source data [file 41467_2023_42390_MOESM4_ESM.xlsx]

## Sheet: Fig 1b
LOCALIZATION RNAP1/FBL sh-SMN
		MRC5-SV					NoUV			3h			40h
		inside	outside	Mixed			inside	outside	Mixed	inside	outside	Mixed	inside	outside	Mixed
NoUV	image 1	70	0	4
	TOTAL	70	0	4			94.5946	0	5.40541
	pourcentage	94.5946	0	5.40541		MRC5-SV				0.645161	67.7419	31.6129
													77.7778	19.4444	2.77778
3h	image 1	0	56	25
	image 2	1	49	24
	TOTAL	1	105	49			92.6829	0	7.31707
	pourcentage	0.645161	67.7419	31.6129		shSCRAMBLE				1.68067	63.0252	35.2941
													92.9577	1.40845	5.6338
40h	image 1	13	16	1
	image 2	13	2	1
	image 3	58	3	1			99.0099	0	0.990099
	TOTAL	84	21	3		sh5-SMN				0.775194	78.2946	20.9302
	pourcentage	77.7778	19.4444	2.77778									10.8434	77.1084	12.0482
		ShSCRAMBLE					89.4737	0	10.5263
		inside	outside	Mixed		sh6-SMN				0	57.2464	42.7536
NoUV	image 1	76	0	6									10.6061	66.6667	22.7273
	TOTAL	76	0	6
	pourcentage	92.6829	0	7.31707
							65.9898	0.507614	33.5025
3h	image 1	1	23	16		CS1AN-SV (CSBKD)				1.31579	80.9211	17.7632
	image 2	1	52	26									0	100	0
	TOTAL	2	75	42
	pourcentage	1.68067	63.0252	35.2941
40h	image 1	66	1	4
	TOTAL	66	1	4
	pourcentage	92.9577	1.40845	5.6338
		Sh5-SMN
		inside	outside	Mixed
NoUV	image 1	100	0	1
	TOTAL	100	0	1
	pourcentage	99.0099	0	0.990099
3h	image 1	0	44	9
	image 2	1	57	18
	TOTAL	1	101	27
	pourcentage	0.775194	78.2946	20.9302
40h	image 1	4	25	0
	image 2	0	12	3
	image 3	3	10	2
	image 4	2	17	5
	TOTAL	9	64	10
	pourcentage	10.8434	77.1084	12.0482
		Sh6-SMN
		inside	outside	Mixed
NoUV	image 1	102	0	12
	TOTAL	102	0	12
	pourcentage	89.4737	0	10.5263
3h	image 1	0	37	32
	image 2	0	42	27
	TOTAL	0	79	59
	pourcentage	0	57.2464	42.7536
40h	image 1	0	11	1
	image 2	6	9	4
	image 3	1	24	10
	TOTAL	7	44	15
	pourcentage	10.6061	66.6667	22.7273
		CSB
		inside	outside	Mixed
NoUV	image 1	61	1	29
	image 2	69	0	37
	TOTAL	130	1	66
	pourcentage	65.9898	0.507614	33.5025
3h	image 1	0	79	5
	image 2	2	44	22
	TOTAL	2	123	27
	pourcentage	1.31579	80.9211	17.7632
40h	image 1	0	12	0
	image 2	0	20	0
	TOTAL	0	32	0
	pourcentage	0	100	0

## Sheet: Fig 1c
WESTERN BLOT Sh-SMN

## Sheet: Fig 1d
RNAFish Sh-SMN
MRC5-SV																									ShSCRAMBLE
No UV								3h post UV								40h post UV									No UV								3h post UV								40h post UV
Image	Area	Mean	Min	Max	IntDen	RawIntDen		Image	Area	Mean	Min	Max	IntDen	RawIntDen		Image	Area	Mean	Min	Max	IntDen	RawIntDen			Image	Area	Mean	Min	Max	IntDen	RawIntDen		Image	Area	Mean	Min	Max	IntDen	RawIntDen		Image	Area	Mean	Min	Max	IntDen	RawIntDen
1.1	1629	2253.29	1359	3804	3670604	3670604		31	945	1222.07	842	1899	1154852	1154852		1.1	2246	3021.24	1061	7515	6785705		6785705		1.1	2140	1356.68	819	2677	2903302	2903302		1.1	19.839	646.79	525	957	12831.4	249014		1.1	1924	2142.01	1382	3672	4121223		4121223
2	1624	1364.63	871	2441	2216160	2216160		1	729	912.311	639	1629	665075	665075		2	1473	4013.36	2145	7494	5911677	5911677			2	2464	1836.02	1129	3691	4523946		4523946	2	21.591	948.652	775	1464	20482	397485		2	1082	2903.56	1987	4914	3141653	3141653
3	1835	2317.95	1470	3904	4253430	4253430		2	510	897.249	619	1793	457597	457597		3	1579	1299.6	922	2119	2052062	2052062			3	3120	1479.67	817	3063	4616562		4616562	3	46.788	1027.38	729	1616	48069.2	932857		3	524	1354.5	1055	2261	709756	709756
4	1003	1475.77	915	2333	1480193	1480193		3	388	492.33	396	863	191024	191024		4	1824	2442.69	1213	5156	4455467	4455467			4	1825	1111.77	662	2378	2028983	2028983		4	50.189	800.374	628	1381	40170.2	779564		4	670	1516.4	1114	2619	1015987	1015987
5	1868	1695.69	1039	2850	3167556	3167556		4	393	1338.62	828	2853	526079	526079		5	980	1897.65	1553	3022	1859702	1859702			5	2269	1004.64	621	2139	2279522	2279522		5	46.222	1025.51	776	1622	47400.8	919886		5	1472	5761.51	3200	9262	8480947		8480947
6	1582	964.755	541	1725	1526242	1526242		5	1127	808.679	508	1852	911381	911381		6	1115	1569.64	951	2755	1750153	1750153			6	2257	871.237	517	2126	1966381	1966381		6	38.08	752.1	625	1181	28639.9	555802		1'.6	19.942	2334.01	1708	4634	46544.1	903260
7	503	1482.24	1080	2726	745566	745566		6	670	1027.53	691	1875	688445	688445		7	1059	2113.16	1197	4693	2237838	2237838			7	2716	1322.92	814	2385	3593056	3593056		7	40.244	948.215	765	1466	38160.1	740556		7	42.099	1458.99	1001	2709	61422.4	1191996
8	1759	1350.28	762	2662	2375144	2375144		7	666	824.785	627	1509	549307	549307		8	1057	1731.3	1034	2835	1829982	1829982			8	2286	784.535	458	1644	1793446	1793446		8	59.104	856.542	695	1430	50624.9	982454		8	57.094	803.653	562	1404	45883.8	890447
9	2188	1322.14	821	2521	2892838	2892838		8	981	834.495	597	1619	818640	818640		7.9	1478	3378.88	2324	5699	4993978	4993978			9	1722	799.725	519	1453	1377126	1377126		9	39.78	738.791	535	1287	29389.4	570347		9	48.231	1761.31	1277	3391	84950.2	1648590
10	1531	1283.57	753	2233	1965140	1965140		9	636	893.055	546	1878	567983	567983		10	715	1309.77	1046	2222	936485	936485			10	1746	864.796	627	1454	1509933	1509933		10	61.371	986.832	778	1526	60562.9	1175317		10	53.281	1727.39	1028	3235	92037.1	1786123
11	2955	1547.3	869	2840	4572269	4572269		10	1136	854.187	464	1765	970356	970356		11	1097	1592.13	759	3337	1746570	1746570			11	862	1522.97	1128	2501	1312798	1312798		11	106.562	922.026	759	1640	98252.9		1906750	11	52.508	1051.9	670	2159	55233	1071882
12	1531	985.21	575	1685	1508356	1508356		11	407	875.02	656	1521	356133	356133		12	789	1135.17	725	2032	895653	895653			12	2637	745.633	490	1374	1966235	1966235		12	46.17	1334.32	981	2295	61605.5	1195551		12	37.101	1582.78	986	3067	58722.4	1139599
13	2788	1257.26	713	3082	3505238	3505238		12	2011	520.059	301	1299	1045838	1045838		13	1128	1647.44	807	3422	1858318	1858318			13	2321	786.322	504	1586	1825053	1825053		13	20.818	833.48	600	1342	17351.2	336726		13	33.442	1266.31	808	2342	42348.4	821836
14	1322	1140.59	675	2124	1507857	1507857		13	703	1251.18	713	2445	879577	879577		14	1516	1932.93	904	3548	2930316	2930316			14	1721	798.512	509	1458	1374239	1374239		14	19.684	832.016	620	1317	16377.5	317830		14	49.674	1190.91	723	2140	59157	1148034
15	2115	1125.47	613	1906	2380364	2380364		14	636	1548.08	1126	2541	984581	984581		15	1127	1246.03	773	2119	1404275	1404275			15	2372	713.722	418	1568	1692948	1692948		15	61.113	1297	1015	2193	79264	1538241		15	46.788	1474.69	1069	2392	68998.5	1339023
16	1879	1452.27	844	2795	2728818	2728818		15	874	1618.25	1049	2594	1414347	1414347		16	791	1241.69	819	3424	982176	982176			16	1752	1053.02	607	2311	1844897	1844897		16	41.069	1333.81	1036	2114	54777.6	1063044		16	50.756	884.103	570	1652	44873.6	870841
17	1901	1703.82	1068	3359	3238954	3238954		16	567	2089.31	1241	3515	1184637	1184637		17	252	2760.6	1896	4477	695671	695671			17	1426	1158.53	710	2042	1652057	1652057		17	49.983	913.369	707	1702	45653	885968		2'.17	80.54	879.008	512	1674	70795.2	1373890
18	1646	715.957	492	1217	1178466	1178466		17	638	1051.87	856	1515	671092	671092		18	863	1409.68	983	2456	1216551	1216551			18	1658	891.972	576	1563	1478890	1478890		18	26.074	1036.39	725	1830	27022.5	524414		18	82.24	844.534	389	1479	69454.7	1347876
19	985	909.694	542	1644	896049	896049		18	896	995.383	685	1649	891863	891863		19	1437	1625.45	903	2643	2335779	2335779			19	2623	1022.59	612	2001	2682264	2682264		19	61.423	646.77	479	1328	39726.3	770950		19	67.194	939.625	640	1773	63137	1225271
20	2111	2261.85	1442	4431	4774769	4774769		19	1170	782.323	602	1218	915318	915318		20	979	2367.22	1537	4355	2317513	2317513			20	1653	1006.04	584	1958	1662986	1662986		20	32.309	724.864	622	1124	23419.4	454490		20	142.426	1056.34	599	1957	150451	2919731
21	1409	1306.48	739	2326	1840827	1840827		20	1262	798.005	509	1526	1007082	1007082		3.21	1456	1862.37	1156	2975	2711609	2711609			1'.21	70.389	939.513	657	1926	66131	1283375		21	48.18	860.277	691	1305	41447.8	804359		21	89.557	887.518	521	1925	79483.8	1542507
22	275	1876.17	1346	3059	515946	515946		21	378	766.455	574	1318	289720	289720		22	1092	3291.42	1824	6115	3594234	3594234			22	85.693	936.692	637	1727	80267.7	1557719		2.22	736	581.24	415	1047	427793	427793		22	101.873	1070.42	634	2247	109047	2116225
23	1738	2114.65	1312	3760	3675267	3675267		22	1021	588.481	380	1470	600839	600839		23	538	2949.84	2062	4613	1587015	1587015			23	152.526	934.616	635	1688	142553	2766462		23	1438	805.976	599	1591	1158994	1158994		23	99.863	1138.28	702	2156	113672	2205976
24	1422	1665.35	1056	3025	2368124	2368124		23	1452	1084.05	634	2245	1574045	1574045		24	623	1184.54	930	1570	737971	737971			24	82.395	1079.21	752	1881	88921.6	1725661		24	1978	544.386	371	1076	1076796	1076796		24	83.58	897.71	583	1653	75030.6	1456085
25	2068	2338.67	1187	4731	4836370	4836370		24	1146	795.656	521	1582	911822	911822		25	968	1233.25	630	3032	1193785	1193785			25	116.198	929.01	552	1676	107949	2094918		25	1031	612.956	474	1015	631958	631958		25	95.535	1585.42	1024	2610	151463	2939376
26	2176	1910.1	1093	3666	4156387	4156387		25	694	1096.95	716	1864	761282	761282		26	886	2597.53	1945	4167	2301408	2301408			26	85.435	1295.57	830	2612	110687	2148055		26	1417	1044.5	789	2074	1480054	1480054		26	187.926	1269.4	746	2718	238553		4629490
2.27	2663	1066.2	620	1904	2839280	2839280		2.26	1315	903.979	609	1725	1188733	1188733		4.27	672	1149.55	692	2285	772497	772497			27	111.406	936.728	606	1645	104357	2025205		27	826	963.994	778	1437	796259	796259		27	70.595	1379.83	842	2752	97408.5	1890362
28	1211	1837.15	1166	3096	2224790	2224790		27	1267	1384.11	911	2395	1753669	1753669		28	868	2317.38	1513	4018	2011482	2011482			28	82.601	953.818	604	1620	78786.3	1528970		28	1247	1050.85	757	1873	1310404	1310404		28	112.539	1363.71	924	2455	153471	2978338
29	934	1512.2	824	2594	1412398	1412398		28	574	1223.78	804	2090	702447	702447		5.29	793	2407.89	1842	3698	1909459	1909459			29	34.524	1280.36	1012	1970	44203.7	857842		29	1346	943.215	742	1576	1269567	1269567		29	96.102	1475.06	856	3074	141755	2750982
30	2185	1392.65	938	2367	3042940	3042940		29	752	737.368	505	1448	554501	554501		30	261	1814.09	1423	2686	473477	473477			30	101.1	1132.89	742	1836	114535	2222730		30	808	992.412	808	1584	801869	801869		30	76.366	1229.17	826	2265	93866.8	1821631
	Mean	2.58321e+06	100						Mean	839609	32.5025						Mean	2.05873e+06	79.6964							Mean	1.89839e+06	100						Mean	832709	43.8638						Mean	1.54226e+06	81.24
	SD	1.22199e+06	47.3052						SD	360991	13.9745						SD	1.29535e+06	50.1449							SD	570272	30.0397						SD	353260	18.6083						SD	714887	37.6574
	SEM	223105	8.63672						SEM	65907.7	2.55139						SEM	240540	9.31168							SEM	107771	5.67697						SEM	65598.7	3.45548						SEM	149064	7.85212
	t-test										1.06065e-08								0.115474							t-test										8.08438e-11								0.153638
	MRC5		ShSCRB		Sh5		Sh6		CSB-/-									MRC5-SV (WT)	ShSCRAMBLE	Sh5-SMN	Sh6-SMN	CS1AN-SV (CSBKD)
NoUV	142.095	0.61	152.935	0.785	122.139	0.96	101.724	1.13	114.843	1.31							No UV	100	100	100	100	100
	85.7909	0.613		0.788	67.3593	0.963	81.2284	1.133	107.319	1.313							3h	32.5025	43.8638	31.3408	33.9227	23.085
	164.657	0.616		0.791	80.7483	0.966	104.189	1.136	103.987	1.316							40h	79.6964	81.24	99.6747	78.6674	36.1551
	57.3005	0.619	106.879	0.794	74.4651	0.969	108.242	1.139	123.275	1.319
	122.621	0.622	120.076	0.797	119.454	0.972	105.389	1.142	127.098	1.322							SEM
	59.0831	0.625	103.581	0.8	66.3422	0.975	79.7696	1.145	115.41	1.325							No UV	8.63672	5.67697	5.90282	4.47449	5.93639
	28.862	0.628	189.268	0.855	88.098	0.978	110.192	1.148	79.8712	1.328							3h	2.55139	3.45548	1.87677	3.32431	1.28524
	91.9454	0.631	94.4717	0.806	109.659	0.981	100.005	1.151	86.3798	1.331							40h	9.31168	7.85212	10.2375	11.3226	2.98847
	111.986	0.634	72.5416	0.809	113.168	0.984	108.878	1.154	62.5438	1.334
	76.0735	0.637	79.5374	0.812	53.8706	0.987	95.7325	1.157	104.285	1.337
	176.999	0.64	69.1531	0.815	121.956	0.99	75.1802	1.16	105.749	1.34
	58.3907	0.643	103.574	0.818	64.5313	0.993	59.3094	1.163	169.074	1.343
	135.693	0.646	96.1366	0.821	84.5343	0.996	84.9424	1.166	100.425	1.346
	58.3714	0.649	72.3895	0.824	161.166	0.999	101.55	1.169	178.455	1.349
	92.1475	0.652	89.1779	0.827	142.784	1.002	155.157	1.172	129.031	1.352
	105.637	0.655	97.1819	0.83	109.424	1.005	136.669	1.175	122.765	1.355
	125.385	0.658	87.0239	0.833	90.9049	1.008	149.746	1.178	89.3162	1.358
	45.6202	0.661	77.9021	0.836	97.937	1.011	119.454	1.181	123.716	1.361
	34.6874	0.664	141.291	0.839	121.311	1.014	116.949	1.184	67.3211	1.364
	184.838	0.667	87.5996	0.842	99.426	1.017	104.701	1.187	67.1978	1.367
	71.2612	0.67	67.6032	0.845	71.8898	1.02	129.178	1.19	72.3375	1.37
	19.973	0.673	82.0545	0.848	92.1121	1.023	114.141	1.193	62.0199	1.373
	142.275	0.676	145.726	0.851	68.7138	1.026	94.9395	1.196	66.7829	1.376
	91.6736	0.679	90.9011	0.854	179.115	1.029	54.1516	1.199	57.7647	1.379
	187.223	0.682	110.352	0.857	46.2174	1.032	68.1903	1.202	76.4767	1.382
	160.9	0.685	113.151	0.86	75.8178	1.035	88.2956	1.205	93.2628	1.385
	109.913	0.688	106.68	0.863	89.2799	1.038	82.5417	1.208	137.209	1.388
	86.125	0.612	80.5402	0.8	114.602	1.041	88.7017	1.211	40.2141	1.313
	54.6761	0.655	45.1878	0.82	158.259	1	80.8547	1.17	129.436	1.35
	117.797	0.67	117.085	0.79	114.714	1			86.4349	1.38
3h	44.7061	1.62	13.1171	1.79	17.6112	1.96	69.7744	2.13	29.7375	2.31
	25.7461	1.623	20.938	1.793	45.9585	1.963	50.7469	2.133	21.5063	2.313
	17.7143	1.626	49.1393	1.796	18.4766	1.966	53.7692	2.136	28.38	2.316
	7.39483	1.629	41.0644	1.799	29.1432	1.969	38.0366	2.139	32.0941	2.319
	20.3653	1.632	48.456	1.802	36.6964	1.972	13.5789	2.142	18.3034	2.322
	35.2809	1.635	29.2775	1.805	37.68	1.975	64.0551	2.145	19.1945	2.325
	26.6507	1.638	39.0096	1.808	32.4389	1.978	34.1498	2.148	19.3766	2.328
	21.2645	1.641	51.7518	1.811	21.9856	1.981	18.3682	2.151	27.2958	2.331
	31.6908	1.644	30.0436	1.814	40.544	1.984	54.5969	2.154	19.3999	2.334
	21.9875	1.647	61.9111	1.817	35.9542	1.987	45.7593	2.157	34.5647	2.337
	37.5639	1.65		1.82	30.4403	1.99	22.0029	2.16	25.9392	2.34
	13.7864	1.653	62.9769	1.823	40.3657	1.993	17.0173	2.163	15.7807	2.343
	40.486	1.656	17.7374	1.826		1.996	16.548	2.166	7.82414	2.346
	34.0497	1.659	16.742	1.829	31.6726	1.999	55.6671	2.169	34.9529	2.349
	38.1146	1.662	81.0285	1.832	38.8849	2.002	13.1168	2.172	37.6084	2.352
	54.7515	1.665	55.997	1.835	32.4598	2.005	49.6295	2.175	24.0291	2.355
	45.8591	1.668	46.6693	1.838	30.6137	2.008	26.0779	2.178	20.2838	2.358
	25.979	1.671	27.6241	1.841	22.9198	2.011	75.506	2.181	27.9366	2.361
	34.5254	1.674	40.6106	1.844	24.8242	2.014	30.5501	2.184	13.1024	2.364
	35.4333	1.677	23.9408	1.847	19.471	2.017	28.9238	2.187	27.4731	2.367
	38.9857	1.68	42.3705	1.85	24.9091	2.02	10.6743	2.19	19.3457	2.37
	11.2155	1.683	22.5345	1.853	19.7087	2.023	25.9989	2.193	17.2658	2.373
	23.2594	1.686	61.0513	1.856	17.5341	2.026	17.9278	2.196	26.7738	2.376
	60.9337	1.689	56.7214	1.859	11.3947	2.029	34.0955	2.199	23.1453	2.379
	35.298	1.692	33.2891	1.862	32.9676	2.032	23.7781	2.202	24.8807	2.382
	29.4704	1.695	77.9634	1.865	49.2168	2.035	22.1256	2.205	26.1811	2.385
	46.0176	1.698	41.9438	1.868	34.1851	2.038	24.2158	2.208	12.3901	2.388
	67.8872	1.66	69.027	1.84	48.8739	1.97	35.9231	2.211	18.1908	2.313
	27.1928	1.622	66.8758	1.85	45.456	2	9.5771	2.17	15.6302	2.35
	21.4656	1.7	42.2393	1.86		2.03	35.4907	2.15	23.9631	2.38
40h		2.615			59.6245	2.96	26.4814	3.135	24.0269	3.31
	228.85	2.618	165.49	2.79	35.7191	2.963	102.501	3.133		3.313
	79.4384	2.621	37.3872	2.793	92.2895	2.966	66.4267	3.136	21.9105	3.316
	172.478	2.624	53.5182	2.796	141.176	2.969	74.9619	3.139	27.4958	3.319
	71.9919	2.627			59.038	2.972	204.526	3.142	58.4021	3.322
	67.7511	2.63	47.5802	2.799	163.455	2.975	39.4335	3.145	30.6185	3.325
	86.6301	2.633	62.7897	2.802	132.26	2.978	123.215	3.148	24.6896	3.328
	70.8414	2.636	46.9053	2.805	103.052	2.981	81.125	3.151	61.0943	3.331
	193.324	2.639	86.8413	2.808	48.453	2.984	31.0696	3.154	49.9183	3.334
	36.2527	2.642	94.086	2.811	179.061	2.987	115.917	3.157	55.2452	3.337
	67.6124	2.645	56.4625	2.814	158.936	2.99	73.0456	3.16	58.5001	3.34
	34.6721	2.648	60.0296	2.817	141.264	2.993	74.7545	3.163	10.2146	3.343
	71.9383	2.651	43.2911	2.82	36.6483	2.996	34.2902	3.166	19.9238	3.346
	113.437	2.654	60.4739	2.823	83.3558	2.999	38.159	3.169	53.7278	3.349
	54.3616	2.657	70.5345	2.826	95.9378	3.002	29.9367	3.172	20.4389	3.352
	38.0215	2.66	45.8725	2.829	31.8628	3.005	12.4538	3.175	18.4839	3.355
	26.9305	2.663	72.3711	2.832	49.4694	3.008	23.1026	3.178	36.3512	3.358
	47.0945	2.666	71.0008	2.835	33.5624	3.011	77.7225	3.181	51.3702	3.361
	90.4215	2.669	64.5425	2.838	118.496	3.014	30.7162	3.184	25.8893	3.364
	89.7144	2.672	153.8	2.841	159.129	3.017	27.1152	3.187	35.3382	3.367
	104.97	2.675	81.2532	2.844	50.1028	3.02	41.5326	3.19	60.0745	3.37
	139.138	2.678	111.474	2.847		3.023	37.8614	3.193	49.2816	3.373
	61.4357	2.681	116.202	2.85	93.5012	3.026	63.7812	3.196	20.3452	3.376
	28.568	2.684	76.7009	2.853	187.324	3.029	88.9651	3.199	14.8754	3.379
	46.2132	2.687	154.835	2.856	87.4463	3.032	64.2049	3.202	16.3956	3.382
	89.091	2.69			18.6858	3.035	173.139	3.205	45.3924	3.385
	29.9045	2.617	99.5769	2.859	219.422	3.038	196.065	3.208	40.2541	3.388
	77.8675	2.63	156.887	2.862	54.7606	3.041	278.296	3.211	48.8826	3.313
	73.918	2.655	144.911	2.865	161.141	2.97	70.1732	3.17	45.7842	3.35
	18.329	2.68	95.9564	2.868	95.3923	3	59.0502	3.2	23.5738	3.38
[truncated: 63 more columns]

## Sheet: Fig 2d
LOCALIZATION SMN														CBs/Gems	Nucleolus	Mixed
												No UV	A	100	0	0
A) IF SMN with RNAP1		CBs/Gems	Nucleolus	Mixed									B	100	0	0
NoUV	image 1	43	0	0									C	100	0	0
	image 2	47	0	0									Moyenne	100	0	0
	image 3	50	0	0
	TOTAL	140	0	0								3	A	58.6826	1.1976	40.1198
	pourcentage	100	0	0									B	50	11.6822	38.3178
													C	62.2318	16.309	21.4592
3h	image 1	47	0	20									Moyenne	56.9715	9.72962	33.2989
	image 2	26	2	21
	image 3	25	0	26								24	A	2.6178	91.0995	6.28272
	TOTAL	98	2	67									B	1.3986	83.9161	14.6853
	pourcentage	58.6826	1.1976	40.1198									C	11.5152	55.1515	33.3333
													Moyenne	5.17718	76.7224	18.1005
24h	image 1	1	41	7
	image 2	1	48	0								48	A	91.5254	1.69492	6.77966
	image 3	2	46	3									B	81.3084	18.6916	0
	image 4	1	39	2									C	68.5185	3.7037	27.7778
	TOTAL	5	174	12									Moyenne	80.4508	8.03007	11.5191
	pourcentage	2.6178	91.0995	6.28272
48h	image 1	54	1	4
	TOTAL	54	1	4
	pourcentage	91.5254	1.69492	6.77966
B) IF SMN with FBL		CBs/Gems	Nucleolus	Mixed
NoUV	image 1	116	0	0
	image 2	76	0	0
	image 3	59	0	0
	TOTAL	192	0	0
	pourcentage	100	0	0
3h	image 1	55	3	24
	image 2	27	5	21
	image 3	25	17	37
	TOTAL	107	25	82
	pourcentage	50	11.6822	38.3178
24h	image 1	1	43	9
	image 2	1	58	4
	image 3	0	19	8
	TOTAL	2	120	21
	pourcentage	1.3986	83.9161	14.6853
48h	image 1	37	8	0
	image 2	50	12	0
	TOTAL	87	20	0
	pourcentage	81.3084	18.6916	0
C) IF SMN with Coilin		CBs/Gems	Nucleolus	Mixed
NoUV	image 1	62
	image 2	82	0	0
	image 3	71	0	0
	TOTAL	215	0	0
	pourcentage	100	0	0
3h	image 1	50	24	27
	image 2	46	9	11
	image 3	49	5	12
	TOTAL	145	38	50
	pourcentage	62.2318	16.309	21.4592
24h	image 1	6	21	18
	image 2	0	27	5
	image 3	11	26	16
	image 4	2	17	16
	TOTAL	19	91	55
	pourcentage	11.5152	55.1515	33.3333
48h	image 1	3	0	6
	image 2	7	1	1
	image 3	13	1	7
	image 4	5	0	0
	image 5	4	0	0
	image 6	5	0	1
	TOTAL	37	2	15
	pourcentage	68.5185	3.7037	27.7778

## Sheet: Fig 2e
LOCALIZATION RNAP1
		Inside	Outside	Mixed
No UV	image 1	62	0	9
	image 2	63	0	2
	image 3	69	0	5
	TOTAL	194	0	16
	pourcentage	92.381	0	7.61905
3	image 1	2	75	3
	image 2	0	64	9
	image 3	0	71	8
	TOTAL	2	210	20
	pourcentage	0.862069	90.5172	8.62069
24	image 1	0	51	2
	image 2	0	59	0
	image 3	0	55	0
	image 4	0	54	0
	TOTAL	0	219	2
	pourcentage	0	99.095	0.904977
48	image 1	49	10	16
	TOTAL	49	10	16
	pourcentage	65.3333	13.3333	21.3333

## Sheet: Fig 2f
LOCALIZATION FBL
		Inside	Outside	Mixed
No UV	image 1	131	0	0
	image 2	92	0	0
	image 3	70	0	0
	TOTAL	293	0	0
	pourcentage	100	0	0
3	image 1	3	67	24
	image 2	11	36	22
	image 3	1	89	14
	TOTAL	15	192	60
	pourcentage	5.61798	71.9101	22.4719
24	image 1	3	47	10
	image 2	2	59	4
	image 3	1	22	5
	TOTAL	6	128	19
	pourcentage	3.92157	83.6601	12.4183
48	image 1	51	14	1
	image 2	57	18	15
	TOTAL	108	32	16
	pourcentage	69.2308	20.5128	10.2564

## Sheet: Fig 2g
LOCALIZATION COILIN
		CBs/Gems	Nucleolus	Mixed
No UV	image 1	60	0	0
	image 2	99	0	0
	image 3	70	0	0
	TOTAL	229	0	0
	pourcentage	100	0	0
3	image 1	2	97	30
	image 2	5	53	26
	image 3	2	36	27
	TOTAL	9	186	83
	pourcentage	3.23741	66.9065	29.8561
24	image 1	27	9	9
	image 2	14	11	8
	image 3	39	12	6
	image 4	27	3	13
	TOTAL	107	35	36
	pourcentage	60.1124	19.6629	20.2247
48	image 1	7	0	1
	image 2	10	0	0
	image 3	11	0	0
	image 4	7	0	0
	image 5	3	0	1
	image 6	5	0	1
	TOTAL	43	0	3
	pourcentage	93.4783	0	6.52174

## Sheet: Fig 3e
LOCALIZATION GEMIN3
		CBs/Gems	Nucleolus	Mixed
No UV	image 1	51	0	9
	image 2	39	0	5
	image 3	42	0	6
	TOTAL	132	0	20
	pourcentage	86.8421	0	13.1579
3	image 1	25	20	35
	image 2	28	5	19
	image 3	20	25	29
	TOTAL	73	50	83
	pourcentage	35.4369	24.2718	40.2913
24	image 1	4	29	28
	image 2	4	39	14
	image 3	5	45	14
	TOTAL	9	84	28
	pourcentage	7.43802	69.4215	23.1405
48	image 1	17	5	2
	image 2	15	5	0
	image 3	13	5	2
	image 4	20	12	4
	image 5	16	8	3
	TOTAL	81	35	11
	pourcentage	63.7795	27.5591	8.66142

## Sheet: Fig 3f
LOCALIZATION GEMIN4
		CBs/Gems	Nucleolus	Mixed
No UV	image 1	64	0	0
	image 2	40	0	0
	image 3	50	0	0
	TOTAL	154	0	0
	pourcentage	100	0	0
3	image 1	33	16	20
	image 2	28	15	19
	image 3	24	27	19
	TOTAL	85	58	58
	pourcentage	42.2886	28.8557	28.8557
24	image 1	12	33	27
	image 2	3	27	13
	image 3	6	34	14
	TOTAL	9	61	27
	pourcentage	9.27835	62.8866	27.8351
48	image 1	40	4	6
	image 2	12	9	1
	image 3	32	3	4
	TOTAL	84	16	11
	pourcentage	75.6757	14.4144	9.90991

## Sheet: Fig 3g
LOCALIZATION GEMIN5
		CBs/Gems	Nucleolus	Mixed
No UV	image 1	50	3	16
	image 2	48	1	18
	image 3	40	1	21
	TOTAL	138	5	55
	pourcentage	69.697	2.52525	27.7778
3	image 1	25	10	26
	image 2	25	20	31
	image 3	27	12	31
	TOTAL	77	42	88
	pourcentage	37.1981	20.2899	42.5121
24	image 1	11	41	55
	image 2	14	28	26
	image 3	7	38	49
	TOTAL	32	107	130
	pourcentage	11.8959	39.777	48.3271
48	image 1	46	4	15
	image 2	22	11	4
	image 3	34	12	7
	TOTAL	102	27	26
	pourcentage	65.8065	17.4194	16.7742

[truncated: 50 more sheets: Fig 3h, Fig 3i, Fig 4b, Fig 4c, Fig 4f, Fig 5b, Fig 5c, Fig 5f, Fig 6b, Fig 6c, Fig 6e, Fig 7b, Fig 7d, Fig 8a, Fig 8bc, Fig S1a, Fig S1c, Fig S1d, Fig S2b, Fig S4a …]
